# Supplementary material for: Transcriptomic, Proteomic, and Metabolic Profiles of Catalpa bungei Tension Wood Reveal New Insight Into Lignin Biosynthesis Involving Transcription Factor Regulation
Source: Front Plant Sci. 2021 Nov 15;12:704262. doi: 10.3389/fpls.2021.704262 (PMC8634757; doi:10.3389/fpls.2021.704262)
Supplement: Supplementary file 4 [file Table_1.XLSX]

## Sheet: Sheet1
Table S1 Annotation of genes involved in lignin monomer biosynthesis
ID	Symbol	Description	KEGG_A_class	KEGG_B_class	Pathway	K_ID	GO Component	GO Function	GO Process
evm.model.group0.2163	CCR	PREDICTED: cinnamoyl-CoA reductase 1-like [Sesamum indicum]	Metabolism	Biosynthesis of other secondary metabolites;Global and Overview	ko01100//Metabolic pathways;ko01110//Biosynthesis of secondary metabolites;ko00940//Phenylpropanoid biosynthesis	K09753	-	GO:0005488//binding;GO:0003824//catalytic activity;GO:0048037//cofactor binding;GO:0050662//coenzyme binding	GO:0044237//cellular metabolic process;GO:0008152//metabolic process;GO:0009987//cellular process
evm.model.group0.2164	CCR	PREDICTED: phenylacetaldehyde reductase isoform X1 [Solanum lycopersicum]	Metabolism	Global and Overview;Biosynthesis of other secondary metabolites	ko01100//Metabolic pathways;ko01110//Biosynthesis of secondary metabolites;ko00940//Phenylpropanoid biosynthesis	K09753	-	GO:0005488//binding;GO:0003824//catalytic activity;GO:0048037//cofactor binding;GO:0050662//coenzyme binding	GO:0044237//cellular metabolic process;GO:0008152//metabolic process;GO:0009987//cellular process
evm.model.group0.253	CAD	PREDICTED: probable cinnamyl alcohol dehydrogenase 1 [Sesamum indicum]	Metabolism	Global and Overview;Biosynthesis of other secondary metabolites	ko01100//Metabolic pathways;ko01110//Biosynthesis of secondary metabolites;ko00940//Phenylpropanoid biosynthesis	K00083	-	GO:0043167//ion binding;GO:0043169//cation binding;GO:0016747//transferase activity, transferring acyl groups other than amino-acyl groups;GO:0016740//transferase activity;GO:0016746//transferase activity, transferring acyl groups;GO:0016491//oxidoreductase activity;GO:0046872//metal ion binding;GO:0046914//transition metal ion binding;GO:0005488//binding;GO:0003824//catalytic activity;GO:0008270…	GO:0044710//single-organism metabolic process;GO:0055114//oxidation-reduction process;GO:0008152//metabolic process;GO:0044699//single-organism process
evm.model.group1.1255	POD	unnamed protein product [Vitis vinifera]	Metabolism	Biosynthesis of other secondary metabolites;Global and Overview	ko01100//Metabolic pathways;ko01110//Biosynthesis of secondary metabolites;ko00940//Phenylpropanoid biosynthesis	K00430	-	GO:0016209//antioxidant activity;GO:0046906//tetrapyrrole binding;GO:0020037//heme binding;GO:0004601//peroxidase activity;GO:0005488//binding;GO:0097159//organic cyclic compound binding;GO:0016491//oxidoreductase activity;GO:0016684//oxidoreductase activity, acting on peroxide as acceptor;GO:0003824//catalytic activity;GO:1901363//heterocyclic compound binding	GO:0050896//response to stimulus;GO:0006979//response to oxidative stress;GO:0044699//single-organism process;GO:0055114//oxidation-reduction process;GO:0044710//single-organism metabolic process;GO:0008152//metabolic process;GO:0006950//response to stress
evm.model.group10.10	POD	PREDICTED: peroxidase 72-like [Sesamum indicum]	Metabolism	Biosynthesis of other secondary metabolites;Global and Overview	ko01100//Metabolic pathways;ko01110//Biosynthesis of secondary metabolites;ko00940//Phenylpropanoid biosynthesis	K00430	-	GO:0020037//heme binding;GO:0097159//organic cyclic compound binding;GO:0005488//binding;GO:0004601//peroxidase activity;GO:1901363//heterocyclic compound binding;GO:0016209//antioxidant activity;GO:0016491//oxidoreductase activity;GO:0046906//tetrapyrrole binding;GO:0016684//oxidoreductase activity, acting on peroxide as acceptor;GO:0003824//catalytic activity	GO:0044699//single-organism process;GO:0044710//single-organism metabolic process;GO:0006950//response to stress;GO:0006979//response to oxidative stress;GO:0050896//response to stimulus;GO:0055114//oxidation-reduction process;GO:0008152//metabolic process
evm.model.group10.144	POD	PREDICTED: peroxidase 17 [Sesamum indicum]	Metabolism	Global and Overview;Biosynthesis of other secondary metabolites	ko01100//Metabolic pathways;ko01110//Biosynthesis of secondary metabolites;ko00940//Phenylpropanoid biosynthesis	K00430	-	GO:1901363//heterocyclic compound binding;GO:0016209//antioxidant activity;GO:0016684//oxidoreductase activity, acting on peroxide as acceptor;GO:0046906//tetrapyrrole binding;GO:0005488//binding;GO:0020037//heme binding;GO:0097159//organic cyclic compound binding;GO:0003824//catalytic activity;GO:0016491//oxidoreductase activity;GO:0004601//peroxidase activity	GO:0044710//single-organism metabolic process;GO:0055114//oxidation-reduction process;GO:0006950//response to stress;GO:0050896//response to stimulus;GO:0008152//metabolic process;GO:0006979//response to oxidative stress;GO:0044699//single-organism process
evm.model.group10.20	F5H	PREDICTED: cytochrome P450 84A1-like [Sesamum indicum]	Metabolism	Biosynthesis of other secondary metabolites;Global and Overview	ko01100//Metabolic pathways;ko01110//Biosynthesis of secondary metabolites;ko00940//Phenylpropanoid biosynthesis	K09755	-	GO:1901363//heterocyclic compound binding;GO:0009055//electron carrier activity;GO:0020037//heme binding;GO:0005488//binding;GO:0046872//metal ion binding;GO:0046914//transition metal ion binding;GO:0043167//ion binding;GO:0046906//tetrapyrrole binding;GO:0097159//organic cyclic compound binding;GO:0043169//cation binding;GO:0005506//iron ion binding;GO:0016491//oxidoreductase activity;GO:0003824…	GO:0055114//oxidation-reduction process;GO:0008152//metabolic process;GO:0044710//single-organism metabolic process;GO:0044699//single-organism process
evm.model.group10.213	CAD	PREDICTED: 8-hydroxygeraniol dehydrogenase [Sesamum indicum]	Metabolism	Biosynthesis of other secondary metabolites;Global and Overview	ko01100//Metabolic pathways;ko01110//Biosynthesis of secondary metabolites;ko00940//Phenylpropanoid biosynthesis	K00083	-	GO:0016491//oxidoreductase activity;GO:0046914//transition metal ion binding;GO:0005488//binding;GO:0016740//transferase activity;GO:0046872//metal ion binding;GO:0016746//transferase activity, transferring acyl groups;GO:0043169//cation binding;GO:0043167//ion binding;GO:0003824//catalytic activity;GO:0008270//zinc ion binding;GO:0016747//transferase activity, transferring acyl groups other than…	GO:0008152//metabolic process;GO:0055114//oxidation-reduction process;GO:0044710//single-organism metabolic process;GO:0044699//single-organism process
evm.model.group10.214	CAD	PREDICTED: 8-hydroxygeraniol dehydrogenase-like isoform X1 [Sesamum indicum]	Metabolism	Global and Overview;Biosynthesis of other secondary metabolites	ko01100//Metabolic pathways;ko01110//Biosynthesis of secondary metabolites;ko00940//Phenylpropanoid biosynthesis	K00083	-	GO:0016491//oxidoreductase activity;GO:0003824//catalytic activity;GO:0046872//metal ion binding;GO:0005488//binding;GO:0043169//cation binding;GO:0008270//zinc ion binding;GO:0046914//transition metal ion binding;GO:0016747//transferase activity, transferring acyl groups other than amino-acyl groups;GO:0016746//transferase activity, transferring acyl groups;GO:0016740//transferase activity;GO:00…	GO:0044710//single-organism metabolic process;GO:0044699//single-organism process;GO:0055114//oxidation-reduction process;GO:0008152//metabolic process
evm.model.group10.31	CAD	PREDICTED: probable mannitol dehydrogenase [Sesamum indicum]	Metabolism	Global and Overview;Biosynthesis of other secondary metabolites	ko01100//Metabolic pathways;ko01110//Biosynthesis of secondary metabolites;ko00940//Phenylpropanoid biosynthesis	K00083	-	GO:0043169//cation binding;GO:0046914//transition metal ion binding;GO:0003824//catalytic activity;GO:0008270//zinc ion binding;GO:0043167//ion binding;GO:0016746//transferase activity, transferring acyl groups;GO:0016747//transferase activity, transferring acyl groups other than amino-acyl groups;GO:0016491//oxidoreductase activity;GO:0016740//transferase activity;GO:0046872//metal ion binding;G…	GO:0044699//single-organism process;GO:0044710//single-organism metabolic process;GO:0008152//metabolic process;GO:0055114//oxidation-reduction process
evm.model.group12.323	CAD	PREDICTED: 8-hydroxygeraniol dehydrogenase-like [Sesamum indicum]	Metabolism	Biosynthesis of other secondary metabolites;Global and Overview	ko01100//Metabolic pathways;ko01110//Biosynthesis of secondary metabolites;ko00940//Phenylpropanoid biosynthesis	K00083	-	GO:0016746//transferase activity, transferring acyl groups;GO:0046914//transition metal ion binding;GO:0003824//catalytic activity;GO:0008270//zinc ion binding;GO:0043167//ion binding;GO:0046872//metal ion binding;GO:0005488//binding;GO:0016747//transferase activity, transferring acyl groups other than amino-acyl groups;GO:0043169//cation binding;GO:0016740//transferase activity;GO:0016491//oxido…	GO:0008152//metabolic process;GO:0044699//single-organism process;GO:0055114//oxidation-reduction process;GO:0044710//single-organism metabolic process
evm.model.group12.329	CAD	PREDICTED: 8-hydroxygeraniol dehydrogenase-like [Sesamum indicum]	Metabolism	Biosynthesis of other secondary metabolites;Global and Overview	ko01100//Metabolic pathways;ko01110//Biosynthesis of secondary metabolites;ko00940//Phenylpropanoid biosynthesis	K00083	-	GO:0043167//ion binding;GO:0003824//catalytic activity;GO:0016746//transferase activity, transferring acyl groups;GO:0046872//metal ion binding;GO:0016491//oxidoreductase activity;GO:0005488//binding;GO:0008270//zinc ion binding;GO:0016747//transferase activity, transferring acyl groups other than amino-acyl groups;GO:0046914//transition metal ion binding;GO:0043169//cation binding;GO:0016740//tr…	GO:0008152//metabolic process;GO:0044699//single-organism process;GO:0055114//oxidation-reduction process;GO:0044710//single-organism metabolic process
evm.model.group13.1024	4CL	4-coumarate coenzyme A ligase [Paulownia fortunei]	Metabolism	Global and Overview;Biosynthesis of other secondary metabolites;Amino acid metabolism;Metabolism of cofactors and vitamins	ko01100//Metabolic pathways;ko01110//Biosynthesis of secondary metabolites;ko00940//Phenylpropanoid biosynthesis;ko00360//Phenylalanine metabolism;ko00130//Ubiquinone and other terpenoid-quinone biosynthesis	K01904	-	GO:0003824//catalytic activity	GO:0008152//metabolic process
evm.model.group13.949	CCR	PREDICTED: cinnamoyl-CoA reductase 1-like [Sesamum indicum]	Metabolism	Biosynthesis of other secondary metabolites;Global and Overview	ko01100//Metabolic pathways;ko01110//Biosynthesis of secondary metabolites;ko00940//Phenylpropanoid biosynthesis	K09753	-	GO:0050662//coenzyme binding;GO:0003824//catalytic activity;GO:0048037//cofactor binding;GO:0005488//binding	GO:0044237//cellular metabolic process;GO:0008152//metabolic process;GO:0009987//cellular process
evm.model.group13.978	HCT	PREDICTED: shikimate O-hydroxycinnamoyltransferase [Sesamum indicum]	Metabolism	Global and Overview;Biosynthesis of other secondary metabolites	ko01100//Metabolic pathways;ko01110//Biosynthesis of secondary metabolites;ko00940//Phenylpropanoid biosynthesis;ko00941//Flavonoid biosynthesis;ko00945//Stilbenoid, diarylheptanoid and gingerol biosynthesis	K13065	-	GO:0003824//catalytic activity;GO:0016740//transferase activity;GO:0016747//transferase activity, transferring acyl groups other than amino-acyl groups;GO:0016746//transferase activity, transferring acyl groups	-
evm.model.group15.226	CCR	PREDICTED: cinnamoyl-CoA reductase 1-like [Sesamum indicum]	Metabolism	Biosynthesis of other secondary metabolites;Global and Overview	ko01100//Metabolic pathways;ko01110//Biosynthesis of secondary metabolites;ko00940//Phenylpropanoid biosynthesis	K09753	-	GO:0003824//catalytic activity;GO:0005488//binding;GO:0048037//cofactor binding;GO:0050662//coenzyme binding	GO:0008152//metabolic process;GO:0009987//cellular process;GO:0044237//cellular metabolic process
evm.model.group15.227	CCR	PREDICTED: cinnamoyl-CoA reductase 1-like [Nicotiana tomentosiformis]	Metabolism	Global and Overview;Biosynthesis of other secondary metabolites	ko01100//Metabolic pathways;ko01110//Biosynthesis of secondary metabolites;ko00940//Phenylpropanoid biosynthesis	K09753	-	GO:0005488//binding;GO:0003824//catalytic activity;GO:0048037//cofactor binding;GO:0050662//coenzyme binding	GO:0009987//cellular process;GO:0044237//cellular metabolic process;GO:0008152//metabolic process
evm.model.group15.230	CCR	PREDICTED: cinnamoyl-CoA reductase 1-like [Sesamum indicum]	Metabolism	Global and Overview;Biosynthesis of other secondary metabolites	ko01100//Metabolic pathways;ko01110//Biosynthesis of secondary metabolites;ko00940//Phenylpropanoid biosynthesis	K09753	-	GO:0003824//catalytic activity;GO:0005488//binding;GO:0050662//coenzyme binding;GO:0048037//cofactor binding	GO:0044237//cellular metabolic process;GO:0009987//cellular process;GO:0008152//metabolic process
evm.model.group15.49	C4H	cytochrome P450 CYP73A120 [Salvia miltiorrhiza]	Metabolism	Amino acid metabolism;Biosynthesis of other secondary metabolites;Global and Overview;Metabolism of cofactors and vitamins	ko01100//Metabolic pathways;ko01110//Biosynthesis of secondary metabolites;ko00940//Phenylpropanoid biosynthesis;ko00941//Flavonoid biosynthesis;ko00360//Phenylalanine metabolism;ko00945//Stilbenoid, diarylheptanoid and gingerol biosynthesis;ko00130//Ubiquinone and other terpenoid-quinone biosynthesis;ko01220//Degradation of aromatic compounds	K00487	-	GO:0003824//catalytic activity;GO:0043167//ion binding;GO:0046906//tetrapyrrole binding;GO:0043169//cation binding;GO:0005488//binding;GO:0046914//transition metal ion binding;GO:0016491//oxidoreductase activity;GO:0005506//iron ion binding;GO:0020037//heme binding;GO:0097159//organic cyclic compound binding;GO:0009055//electron carrier activity;GO:0046872//metal ion binding;GO:0016705//oxidoredu…	GO:0044699//single-organism process;GO:0008152//metabolic process;GO:0055114//oxidation-reduction process;GO:0044710//single-organism metabolic process
evm.model.group16.143	CCR	PREDICTED: tetraketide alpha-pyrone reductase 1-like [Sesamum indicum]	Metabolism	Biosynthesis of other secondary metabolites;Global and Overview	ko01100//Metabolic pathways;ko01110//Biosynthesis of secondary metabolites;ko00940//Phenylpropanoid biosynthesis	K09753	-	GO:0005488//binding;GO:0048037//cofactor binding;GO:0050662//coenzyme binding;GO:0003824//catalytic activity	GO:0044237//cellular metabolic process;GO:0009987//cellular process;GO:0008152//metabolic process
evm.model.group16.267	C3H	PREDICTED: cytochrome P450 98A2-like [Nicotiana tomentosiformis]	Metabolism	Biosynthesis of other secondary metabolites;Global and Overview	ko01100//Metabolic pathways;ko01110//Biosynthesis of secondary metabolites;ko00940//Phenylpropanoid biosynthesis;ko00941//Flavonoid biosynthesis;ko00945//Stilbenoid, diarylheptanoid and gingerol biosynthesis	K09754	-	GO:0046872//metal ion binding;GO:0046906//tetrapyrrole binding;GO:0016705//oxidoreductase activity, acting on paired donors, with incorporation or reduction of molecular oxygen;GO:0009055//electron carrier activity;GO:0003824//catalytic activity;GO:0005488//binding;GO:0020037//heme binding;GO:0043167//ion binding;GO:0005506//iron ion binding;GO:0046914//transition metal ion binding;GO:0043169//ca…	GO:0055114//oxidation-reduction process;GO:0044699//single-organism process;GO:0008152//metabolic process;GO:0044710//single-organism metabolic process
evm.model.group16.912	CCoAOMT	PREDICTED: caffeoyl-CoA O-methyltransferase-like [Sesamum indicum]	Metabolism	Amino acid metabolism;Biosynthesis of other secondary metabolites;Global and Overview	ko01100//Metabolic pathways;ko01110//Biosynthesis of secondary metabolites;ko00940//Phenylpropanoid biosynthesis;ko00941//Flavonoid biosynthesis;ko00360//Phenylalanine metabolism;ko00945//Stilbenoid, diarylheptanoid and gingerol biosynthesis	K00588	-	GO:0008168//methyltransferase activity;GO:0016740//transferase activity;GO:0016741//transferase activity, transferring one-carbon groups;GO:0003824//catalytic activity;GO:0008171//O-methyltransferase activity	-
evm.model.group2.1277	POD	PREDICTED: cationic peroxidase 1-like [Sesamum indicum]	Metabolism	Biosynthesis of other secondary metabolites;Global and Overview	ko01100//Metabolic pathways;ko01110//Biosynthesis of secondary metabolites;ko00940//Phenylpropanoid biosynthesis	K00430	-	GO:0005488//binding;GO:0003824//catalytic activity;GO:0020037//heme binding;GO:0016684//oxidoreductase activity, acting on peroxide as acceptor;GO:1901363//heterocyclic compound binding;GO:0046906//tetrapyrrole binding;GO:0016209//antioxidant activity;GO:0097159//organic cyclic compound binding;GO:0016491//oxidoreductase activity;GO:0004601//peroxidase activity	GO:0044710//single-organism metabolic process;GO:0044699//single-organism process;GO:0055114//oxidation-reduction process;GO:0006950//response to stress;GO:0050896//response to stimulus;GO:0006979//response to oxidative stress;GO:0008152//metabolic process
evm.model.group2.1659	PAL	PREDICTED: phenylalanine ammonia-lyase [Sesamum indicum]	Metabolism	Biosynthesis of other secondary metabolites;Amino acid metabolism;Global and Overview	ko01100//Metabolic pathways;ko01110//Biosynthesis of secondary metabolites;ko00940//Phenylpropanoid biosynthesis;ko00360//Phenylalanine metabolism	K10775	-	GO:0003824//catalytic activity;GO:0016829//lyase activity;GO:0016841//ammonia-lyase activity;GO:0016840//carbon-nitrogen lyase activity	GO:0009058//biosynthetic process;GO:0008152//metabolic process
evm.model.group2.667	HCT	PREDICTED: spermidine hydroxycinnamoyl transferase-like [Sesamum indicum]	Metabolism	Biosynthesis of other secondary metabolites;Global and Overview	ko01100//Metabolic pathways;ko01110//Biosynthesis of secondary metabolites;ko00940//Phenylpropanoid biosynthesis;ko00941//Flavonoid biosynthesis;ko00945//Stilbenoid, diarylheptanoid and gingerol biosynthesis	K13065	-	GO:0016740//transferase activity;GO:0003824//catalytic activity;GO:0016747//transferase activity, transferring acyl groups other than amino-acyl groups;GO:0016746//transferase activity, transferring acyl groups	-
evm.model.group2.798	POD	PREDICTED: peroxidase 16 [Sesamum indicum]	Metabolism	Global and Overview;Biosynthesis of other secondary metabolites	ko01100//Metabolic pathways;ko01110//Biosynthesis of secondary metabolites;ko00940//Phenylpropanoid biosynthesis	K00430	-	GO:0016684//oxidoreductase activity, acting on peroxide as acceptor;GO:0046906//tetrapyrrole binding;GO:0005488//binding;GO:0097159//organic cyclic compound binding;GO:0003824//catalytic activity;GO:0016491//oxidoreductase activity;GO:0016209//antioxidant activity;GO:1901363//heterocyclic compound binding;GO:0020037//heme binding;GO:0004601//peroxidase activity	GO:0055114//oxidation-reduction process;GO:0006950//response to stress;GO:0006979//response to oxidative stress;GO:0050896//response to stimulus;GO:0044699//single-organism process;GO:0044710//single-organism metabolic process;GO:0008152//metabolic process
evm.model.group2.898	C3H	cytochrome P450 98A3 [Sesamum indicum]	Metabolism	Global and Overview;Biosynthesis of other secondary metabolites	ko01100//Metabolic pathways;ko01110//Biosynthesis of secondary metabolites;ko00940//Phenylpropanoid biosynthesis;ko00941//Flavonoid biosynthesis;ko00945//Stilbenoid, diarylheptanoid and gingerol biosynthesis	K09754	-	GO:0097159//organic cyclic compound binding;GO:0020037//heme binding;GO:0005506//iron ion binding;GO:0005488//binding;GO:0046906//tetrapyrrole binding;GO:0046872//metal ion binding;GO:0003824//catalytic activity;GO:0016491//oxidoreductase activity;GO:0016705//oxidoreductase activity, acting on paired donors, with incorporation or reduction of molecular oxygen;GO:0043167//ion binding;GO:1901363//h…	GO:0044699//single-organism process;GO:0044710//single-organism metabolic process;GO:0008152//metabolic process;GO:0055114//oxidation-reduction process
evm.model.group3.1053	POD	PREDICTED: peroxidase 47 [Sesamum indicum]	Metabolism	Global and Overview;Biosynthesis of other secondary metabolites	ko01100//Metabolic pathways;ko01110//Biosynthesis of secondary metabolites;ko00940//Phenylpropanoid biosynthesis	K00430	-	GO:0046906//tetrapyrrole binding;GO:0097159//organic cyclic compound binding;GO:0004601//peroxidase activity;GO:0005488//binding;GO:1901363//heterocyclic compound binding;GO:0016491//oxidoreductase activity;GO:0016684//oxidoreductase activity, acting on peroxide as acceptor;GO:0020037//heme binding;GO:0003824//catalytic activity;GO:0016209//antioxidant activity	GO:0044710//single-organism metabolic process;GO:0050896//response to stimulus;GO:0044699//single-organism process;GO:0006979//response to oxidative stress;GO:0055114//oxidation-reduction process;GO:0008152//metabolic process;GO:0006950//response to stress
evm.model.group3.1284	POD	PREDICTED: peroxidase 31 [Sesamum indicum]	Metabolism	Global and Overview;Biosynthesis of other secondary metabolites	ko01100//Metabolic pathways;ko01110//Biosynthesis of secondary metabolites;ko00940//Phenylpropanoid biosynthesis	K00430	-	GO:0016684//oxidoreductase activity, acting on peroxide as acceptor;GO:0097159//organic cyclic compound binding;GO:0004601//peroxidase activity;GO:0046906//tetrapyrrole binding;GO:0005488//binding;GO:1901363//heterocyclic compound binding;GO:0020037//heme binding;GO:0003824//catalytic activity;GO:0016491//oxidoreductase activity;GO:0016209//antioxidant activity	GO:0044710//single-organism metabolic process;GO:0006950//response to stress;GO:0050896//response to stimulus;GO:0044699//single-organism process;GO:0006979//response to oxidative stress;GO:0008152//metabolic process;GO:0055114//oxidation-reduction process
evm.model.group3.390	POD	PREDICTED: peroxidase 73 [Sesamum indicum]	Metabolism	Global and Overview;Biosynthesis of other secondary metabolites	ko01100//Metabolic pathways;ko01110//Biosynthesis of secondary metabolites;ko00940//Phenylpropanoid biosynthesis	K00430	-	GO:0097159//organic cyclic compound binding;GO:0020037//heme binding;GO:0005488//binding;GO:1901363//heterocyclic compound binding;GO:0016684//oxidoreductase activity, acting on peroxide as acceptor;GO:0003824//catalytic activity;GO:0016209//antioxidant activity;GO:0004601//peroxidase activity;GO:0016491//oxidoreductase activity;GO:0046906//tetrapyrrole binding	GO:0055114//oxidation-reduction process;GO:0006979//response to oxidative stress;GO:0008152//metabolic process;GO:0044699//single-organism process;GO:0006950//response to stress;GO:0044710//single-organism metabolic process;GO:0050896//response to stimulus
evm.model.group3.991	F5H	PREDICTED: cytochrome P450 84A1-like [Erythranthe guttatus]	Metabolism	Biosynthesis of other secondary metabolites;Global and Overview	ko01100//Metabolic pathways;ko01110//Biosynthesis of secondary metabolites;ko00940//Phenylpropanoid biosynthesis	K09755	-	GO:0003824//catalytic activity;GO:0097159//organic cyclic compound binding;GO:0043169//cation binding;GO:0046914//transition metal ion binding;GO:0046872//metal ion binding;GO:0016705//oxidoreductase activity, acting on paired donors, with incorporation or reduction of molecular oxygen;GO:0020037//heme binding;GO:0009055//electron carrier activity;GO:0005488//binding;GO:0005506//iron ion binding;…	GO:0044710//single-organism metabolic process;GO:0055114//oxidation-reduction process;GO:0044699//single-organism process;GO:0008152//metabolic process
evm.model.group4.1455	CCoAOMT	PREDICTED: caffeoyl-CoA O-methyltransferase [Erythranthe guttatus]	Metabolism	Global and Overview;Amino acid metabolism;Biosynthesis of other secondary metabolites	ko01100//Metabolic pathways;ko01110//Biosynthesis of secondary metabolites;ko00940//Phenylpropanoid biosynthesis;ko00941//Flavonoid biosynthesis;ko00360//Phenylalanine metabolism;ko00945//Stilbenoid, diarylheptanoid and gingerol biosynthesis	K00588	-	GO:0016741//transferase activity, transferring one-carbon groups;GO:0016740//transferase activity;GO:0003824//catalytic activity;GO:0008168//methyltransferase activity;GO:0008171//O-methyltransferase activity	-
evm.model.group4.630	CCR	PREDICTED: tetraketide alpha-pyrone reductase 1-like [Sesamum indicum]	Metabolism	Global and Overview;Biosynthesis of other secondary metabolites	ko01100//Metabolic pathways;ko01110//Biosynthesis of secondary metabolites;ko00940//Phenylpropanoid biosynthesis	K09753	-	GO:0048037//cofactor binding;GO:0005488//binding;GO:0050662//coenzyme binding;GO:0003824//catalytic activity	GO:0008152//metabolic process;GO:0009987//cellular process;GO:0044237//cellular metabolic process
evm.model.group6.1507	CCR	PREDICTED: cinnamoyl-CoA reductase 1-like [Sesamum indicum]	Metabolism	Global and Overview;Biosynthesis of other secondary metabolites	ko01100//Metabolic pathways;ko01110//Biosynthesis of secondary metabolites;ko00940//Phenylpropanoid biosynthesis	K09753	-	GO:0005488//binding;GO:0050662//coenzyme binding;GO:0003824//catalytic activity;GO:0048037//cofactor binding	GO:0044237//cellular metabolic process;GO:0009987//cellular process;GO:0008152//metabolic process
evm.model.group6.1597	4CL	4-coumarate coenzyme A ligase [Paulownia fortunei]	Metabolism	Biosynthesis of other secondary metabolites;Amino acid metabolism;Global and Overview;Metabolism of cofactors and vitamins	ko01100//Metabolic pathways;ko01110//Biosynthesis of secondary metabolites;ko00940//Phenylpropanoid biosynthesis;ko00360//Phenylalanine metabolism;ko00130//Ubiquinone and other terpenoid-quinone biosynthesis	K01904	-	GO:0003824//catalytic activity	GO:0008152//metabolic process
evm.model.group7.1188	COMT	RecName: Full=Caffeic acid 3-O-methyltransferase 2; Short=CAOMT-2; Short=COMT-2; AltName: Full=S-adenosysl-L-methionine:caffeic acid 3-O-methyltransferase 2 [Ocimum basilicum]	Metabolism	Global and Overview;Biosynthesis of other secondary metabolites	ko01100//Metabolic pathways;ko01110//Biosynthesis of secondary metabolites;ko00940//Phenylpropanoid biosynthesis	K13066	-	GO:0016740//transferase activity;GO:0046983//protein dimerization activity;GO:0008168//methyltransferase activity;GO:0005488//binding;GO:0003824//catalytic activity;GO:0008171//O-methyltransferase activity;GO:0016741//transferase activity, transferring one-carbon groups;GO:0005515//protein binding	-
evm.model.group7.1911	CCR	PREDICTED: tetraketide alpha-pyrone reductase 2-like [Sesamum indicum]	Metabolism	Biosynthesis of other secondary metabolites;Global and Overview	ko01100//Metabolic pathways;ko01110//Biosynthesis of secondary metabolites;ko00940//Phenylpropanoid biosynthesis	K09753	-	GO:0048037//cofactor binding;GO:0050662//coenzyme binding;GO:0003824//catalytic activity;GO:0005488//binding	GO:0008152//metabolic process;GO:0009987//cellular process;GO:0044237//cellular metabolic process
evm.model.group7.2149	CAD	PREDICTED: 8-hydroxygeraniol dehydrogenase-like [Sesamum indicum]	Metabolism	Biosynthesis of other secondary metabolites;Global and Overview	ko01100//Metabolic pathways;ko01110//Biosynthesis of secondary metabolites;ko00940//Phenylpropanoid biosynthesis	K00083	-	GO:0003824//catalytic activity;GO:0016740//transferase activity;GO:0016491//oxidoreductase activity;GO:0043169//cation binding;GO:0046914//transition metal ion binding;GO:0005488//binding;GO:0043167//ion binding;GO:0016747//transferase activity, transferring acyl groups other than amino-acyl groups;GO:0016746//transferase activity, transferring acyl groups;GO:0046872//metal ion binding;GO:0008270…	GO:0008152//metabolic process;GO:0044710//single-organism metabolic process;GO:0055114//oxidation-reduction process;GO:0044699//single-organism process
evm.model.group7.2151	CAD	PREDICTED: 8-hydroxygeraniol dehydrogenase-like [Sesamum indicum]	Metabolism	Global and Overview;Biosynthesis of other secondary metabolites	ko01100//Metabolic pathways;ko01110//Biosynthesis of secondary metabolites;ko00940//Phenylpropanoid biosynthesis	K00083	-	GO:0046914//transition metal ion binding;GO:0005488//binding;GO:0046872//metal ion binding;GO:0016746//transferase activity, transferring acyl groups;GO:0003824//catalytic activity;GO:0016740//transferase activity;GO:0008270//zinc ion binding;GO:0043169//cation binding;GO:0016491//oxidoreductase activity;GO:0043167//ion binding;GO:0016747//transferase activity, transferring acyl groups other than…	GO:0044699//single-organism process;GO:0044710//single-organism metabolic process;GO:0008152//metabolic process;GO:0055114//oxidation-reduction process
evm.model.group7.2920	CCR	PREDICTED: tetraketide alpha-pyrone reductase 1 [Sesamum indicum]	Metabolism	Biosynthesis of other secondary metabolites;Global and Overview	ko01100//Metabolic pathways;ko01110//Biosynthesis of secondary metabolites;ko00940//Phenylpropanoid biosynthesis	K09753	-	GO:0005515//protein binding;GO:0005488//binding	-
evm.model.group7.3046	C3H	cytochrome P450 98A3 [Sesamum indicum]	Metabolism	Global and Overview;Biosynthesis of other secondary metabolites	ko01100//Metabolic pathways;ko01110//Biosynthesis of secondary metabolites;ko00940//Phenylpropanoid biosynthesis;ko00941//Flavonoid biosynthesis;ko00945//Stilbenoid, diarylheptanoid and gingerol biosynthesis	K09754	-	GO:0020037//heme binding;GO:0097159//organic cyclic compound binding;GO:0005488//binding;GO:0003824//catalytic activity;GO:1901363//heterocyclic compound binding;GO:0016491//oxidoreductase activity;GO:0046914//transition metal ion binding;GO:0005506//iron ion binding;GO:0043167//ion binding;GO:0046906//tetrapyrrole binding;GO:0009055//electron carrier activity;GO:0046872//metal ion binding;GO:004…	GO:0008152//metabolic process;GO:0055114//oxidation-reduction process;GO:0044710//single-organism metabolic process;GO:0044699//single-organism process
evm.model.group7.3506	PAL	PREDICTED: phenylalanine ammonia-lyase [Sesamum indicum]	Metabolism	Global and Overview;Biosynthesis of other secondary metabolites;Amino acid metabolism	ko01100//Metabolic pathways;ko01110//Biosynthesis of secondary metabolites;ko00940//Phenylpropanoid biosynthesis;ko00360//Phenylalanine metabolism	K10775	-	GO:0016829//lyase activity;GO:0016840//carbon-nitrogen lyase activity;GO:0003824//catalytic activity;GO:0016841//ammonia-lyase activity	GO:0009058//biosynthetic process;GO:0008152//metabolic process
evm.model.group9.161	POD	PREDICTED: peroxidase 25 [Erythranthe guttatus]	Metabolism	Global and Overview;Biosynthesis of other secondary metabolites	ko01100//Metabolic pathways;ko01110//Biosynthesis of secondary metabolites;ko00940//Phenylpropanoid biosynthesis	K00430	-	GO:1901363//heterocyclic compound binding;GO:0005488//binding;GO:0016209//antioxidant activity;GO:0097159//organic cyclic compound binding;GO:0016684//oxidoreductase activity, acting on peroxide as acceptor;GO:0003824//catalytic activity;GO:0020037//heme binding;GO:0004601//peroxidase activity;GO:0016491//oxidoreductase activity;GO:0046906//tetrapyrrole binding	GO:0050896//response to stimulus;GO:0055114//oxidation-reduction process;GO:0008152//metabolic process;GO:0044710//single-organism metabolic process;GO:0044699//single-organism process;GO:0006979//response to oxidative stress;GO:0006950//response to stress
evm.model.scaffold33.70	COMT	PREDICTED: caffeic acid 3-O-methyltransferase-like [Sesamum indicum]	Metabolism	Biosynthesis of other secondary metabolites;Global and Overview	ko01100//Metabolic pathways;ko01110//Biosynthesis of secondary metabolites;ko00940//Phenylpropanoid biosynthesis	K13066	-	GO:0008171//O-methyltransferase activity;GO:0005488//binding;GO:0046983//protein dimerization activity;GO:0016741//transferase activity, transferring one-carbon groups;GO:0008168//methyltransferase activity;GO:0016740//transferase activity;GO:0003824//catalytic activity;GO:0005515//protein binding	-
evm.model.scaffold330.98	POD	PREDICTED: peroxidase 4-like [Erythranthe guttatus]	Metabolism	Global and Overview;Biosynthesis of other secondary metabolites	ko01100//Metabolic pathways;ko01110//Biosynthesis of secondary metabolites;ko00940//Phenylpropanoid biosynthesis	K00430	-	GO:0005488//binding;GO:0097159//organic cyclic compound binding;GO:0020037//heme binding;GO:1901363//heterocyclic compound binding;GO:0046906//tetrapyrrole binding;GO:0016209//antioxidant activity;GO:0003824//catalytic activity;GO:0016684//oxidoreductase activity, acting on peroxide as acceptor;GO:0004601//peroxidase activity;GO:0016491//oxidoreductase activity	GO:0055114//oxidation-reduction process;GO:0044699//single-organism process;GO:0044710//single-organism metabolic process;GO:0050896//response to stimulus;GO:0006979//response to oxidative stress;GO:0008152//metabolic process;GO:0006950//response to stress
evm.model.scaffold464.2	POD	PREDICTED: peroxidase P7 [Sesamum indicum]	Metabolism	Biosynthesis of other secondary metabolites;Global and Overview	ko01100//Metabolic pathways;ko01110//Biosynthesis of secondary metabolites;ko00940//Phenylpropanoid biosynthesis	K00430	-	GO:0020037//heme binding;GO:0003824//catalytic activity;GO:0016491//oxidoreductase activity;GO:1901363//heterocyclic compound binding;GO:0097159//organic cyclic compound binding;GO:0046906//tetrapyrrole binding;GO:0005488//binding;GO:0004601//peroxidase activity;GO:0016209//antioxidant activity;GO:0016684//oxidoreductase activity, acting on peroxide as acceptor	GO:0008152//metabolic process;GO:0006979//response to oxidative stress;GO:0050896//response to stimulus;GO:0044699//single-organism process;GO:0006950//response to stress;GO:0055114//oxidation-reduction process;GO:0044710//single-organism metabolic process
