# Supplementary material for: Transcriptomic, Proteomic, and Metabolic Profiles of Catalpa bungei Tension Wood Reveal New Insight Into Lignin Biosynthesis Involving Transcription Factor Regulation
Source: Front Plant Sci. 2021 Nov 15;12:704262. doi: 10.3389/fpls.2021.704262 (PMC8634757; doi:10.3389/fpls.2021.704262)
Supplement: Supplementary file 5 [file Table_2.XLSX]

## Sheet: Sheet1
Table S2 Transcription and translation levels of genes involved in lignin monomer biosynthesis
ID	Symbol	Transcriptional level												TW/OW		TW/NW		Protein level												TW/OW		TW/NW
		TW-1	TW-2	TW-3	OW-1	OW-2	OW-3	NW-1	NW-2	NW-3	TW mean	OW mean	NW mean	P value	log2(FC)	P value	log2(FC)	TW-1	TW-2	TW-3	OW-1	OW-2	OW-3	NW-1	NW-2	NW-3	TW mean	OW mean	NW mean	P value	log2(FC)	P value	log2(FC)
evm.model.group13.1024	4CL1	11.96	6.27	4.47	2	2.07	2.06	8.13	3.18	6.13	7.56667	2.04333	5.81333	0.00217366	1.88873	0.497392	0.380292	2.521	1.82	2.219	1	0.929	0.976	1.531	1.3	1.659	2.18667	0.968333	1.49667	0.004	1.17516	0.0342717	0.54698
evm.model.group6.1597	4CL2	211.19	147.44	203.22	64.62	57.15	77.66	187.97	119.62	157.3	187.283	66.4767	154.963	7.4e-14	1.4943	0.170255	0.273296	1.871	1.447	1.711	1	0.998	0.896	1.572	1.264	1.501	1.67633	0.964667	1.44567	0.005	0.797207	0.210368	0.213574
evm.model.group16.267	C3H1	219.8	167.48	227.07	179.36	111.99	169.2	245.36	233.41	242.62	204.783	153.517	240.463	0.0443382	0.415703	0.180455	-0.231719	1.165	1.061	1.17	1	0.977	0.862	1.021	1	1.159	1.132	0.946333	1.06	0.029	0.258454	0.304858	0.0948097
evm.model.group7.3046	C3H2	151.92	55.3	127.08	97.35	38.09	111.65	237.53	192.02	273.73	111.433	82.3633	234.427	0.240604	0.436107	0.000224463	-1.07296	1.633	1.333	1.451	1	0.949	0.87	1.615	1.406	1.945	1.47233	0.939667	1.65533	0.005	0.647883	0.36568	-0.169017
evm.model.group15.49	C4H	813.19	465.23	718.97	591.42	342.54	631.75	1138.96	806.39	1037.47	665.797	521.903	994.273	0.152619	0.351299	0.0058037	-0.578561	1.441	1.103	1.3	1	0.956	0.841	1.112	1.21	1.377	1.28133	0.932333	1.233	0.033	0.458728	0.71841	0.055473
evm.model.group10.214	CAD1	964.69	996.5	893.92	895.74	902.32	898.65	1052.29	957.22	986.64	951.703	898.903	998.717	0.608859	0.0823459	0.63615	-0.0695635	0.869	0.879	0.872	1	1.002	1.121	0.947	1.065	0.975	0.873333	1.041	0.995667	0.014	-0.253366	0.0266619	-0.18913
evm.model.group7.2149	CAD2	0.27	1.08	0.61	0.6	0.31	0.25	0.28	0.09	0.6	0.653333	0.386667	0.323333	0.597546	0.756729	0.503781	1.0148	0.836	0.871	0.851	1	0.952	1.025	0.919	0.867	0.885	0.852667	0.992333	0.890333	0.004	-0.218843	0.108789	-0.0623637
evm.model.group7.2151	CAD3	0.27	2.22	1.04	0.67	0.52	0.39	0.51	0.94	0.84	1.17667	0.526667	0.763333	0.384694	1.15974	0.641263	0.624321	0.836	0.871	0.851	1	0.952	1.025	0.919	0.867	0.885	0.852667	0.992333	0.890333	0.004	-0.218843	0.108789	-0.0623637
evm.model.group16.912	CCoAOMT1	0	0.92	0	0	0	0	0	0	0	0.306667	0	0	0.27003	8.26053	0.202195	4.96963	1.805	1.397	1.793	1	1.04	1.037	1.293	1.209	1.34	1.665	1.02567	1.28067	0.009	0.69896	0.0457585	0.378627
evm.model.group4.1455	CCoAOMT2	62.62	41.35	49.28	16.73	14.15	21.3	49.8	29.55	42.75	51.0833	17.3933	40.7	5.53e-10	1.55432	0.176375	0.327824	1.385	1.253	1.253	1	0.931	1.061	1.213	1.055	1.26	1.297	0.997333	1.176	0.007	0.379031	0.186708	0.14129
evm.model.group15.227	CCR1	385.77	349.15	339.37	353.23	310.12	367.31	354.49	351.16	322.78	358.097	343.553	342.81	0.719842	0.059815	0.668083	0.0629399	0.913	0.913	0.814	1	1.044	1.101	0.819	0.989	0.918	0.88	1.04833	0.908667	0.019	-0.252522	0.654187	-0.0462476
evm.model.group6.1507	CCR2	39.57	20.57	24.55	9.06	5.71	9.61	16.22	7.91	21.3	28.23	8.12667	15.1433	1.59e-06	1.79649	0.0210479	0.898546	1.659	1.524	1.485	1	1.093	1.011	1.304	1.313	1.482	1.556	1.03467	1.36633	0.001	0.588676	0.0725748	0.187533
evm.model.group10.20	F5H1	85.63	62.03	75.58	43.45	40.66	46.31	61.04	64.31	73.97	74.4133	43.4733	66.44	6.13e-05	0.77543	0.377996	0.163509	1.805	1.562	1.284	1	1.238	0.953	0.798	1.059	1.493	1.55033	1.06367	1.11667	0.049	0.543532	0.160975	0.47338
evm.model.group3.991	F5H2	7.07	5.17	5.55	1.06	1.25	1.51	6.3	1.47	2.5	5.93	1.27333	3.42333	0.0205049	2.21942	0.392055	0.79263	1.536	1.241	1.488	1	1.217	0.819	1.019	0.965	1.27	1.42167	1.012	1.08467	0.049	0.490374	0.0619179	0.390331
evm.model.group7.3506	PAL	36.91	15.96	27.98	11.31	3.58	14.94	42.52	27.9	51.06	26.95	9.94333	40.4933	0.000729283	1.43848	0.0503307	-0.587399	2.44	1.545	1.974	1	0.893	1.075	2.054	1.65	2.255	1.98633	0.989333	1.98633	0.019	1.00558	1	0
evm.model.group9.161	POD1	2.51	1.97	2.33	1.88	0.99	2.02	2.06	0.65	1.93	2.27	1.63	1.54667	0.612816	0.47782	0.589911	0.55353	1.356	1.472	1.56	1	0.782	1.052	1.166	1.102	1.384	1.46267	0.944667	1.21733	0.007	0.630724	0.0773757	0.264877
evm.model.scaffold464.2	POD2	23.2	20.01	11.74	11.75	5.9	9.5	11.21	17.15	12.5	18.3167	9.05	13.62	0.0260554	1.01717	0.312101	0.42743	0.961	0.998	1.04	1	0.763	0.948	0.781	1.018	0.826	0.999667	0.830667	0.875	0.272183	0.145656	0.177034	0.192164
