# Supplementary material for: Transcriptomic, Proteomic, and Metabolic Profiles of Catalpa bungei Tension Wood Reveal New Insight Into Lignin Biosynthesis Involving Transcription Factor Regulation
Source: Front Plant Sci. 2021 Nov 15;12:704262. doi: 10.3389/fpls.2021.704262 (PMC8634757; doi:10.3389/fpls.2021.704262)
Supplement: Supplementary file 6 [file Table_3.XLSX]

## Sheet: Sheet1
Table S3 The best-matched sequence between the transcription factors and target genes
Transcription factor	Target gene	Start	Stop	Strand	Score	P-value	Q-value	Matched sequence
bHLH (evm.model.group1.1335)	CCoAOMT (evm.model.group16.912)	1665	1672	-	11.9706	5.82e-05	0.247	CCACGTGT
bHLH (evm.model.group1.1335)	F5H (evm.model.group10.20)	540	547	+	14.6176	1.46e-05	0.133	CCACGTGC
bHLH (evm.model.group1.1335)	CAD (evm.model.group10.214)	370	377	-	13.7206	2.43e-05	0.194	TCACATGG
bHLH (evm.model.group1.1335)	C4H (evm.model.group15.49)	1623	1630	-	15.8088	4.87e-06	0.0778	TCACGTGG
bHLH (evm.model.group1.1335)	C3H (evm.model.group16.267)	805	812	+	11.9706	5.82e-05	0.247	CCACGTGT
bHLH (evm.model.group1.1335)	F5H (evm.model.group3.991)	1429	1436	+	13.2941	2.92e-05	0.207	CCACATGG
bHLH (evm.model.group1.1335)	CCoAOMT (evm.model.group4.1455)	1622	1629	+	15.3824	7.32e-06	0.0778	CCACGTGG
bHLH (evm.model.group1.1335)	CCR (evm.model.group6.1507)	480	487	-	15.8088	4.87e-06	0.0778	TCACGTGG
bHLH (evm.model.group1.1335)	4CL (evm.model.group6.1597)	203	210	+	11.9706	5.82e-05	0.247	CCACGTGT
bHLH (evm.model.group1.1335)	C3H (evm.model.group7.3046)	769	776	+	15.3824	7.32e-06	0.0778	CCACGTGG
HD-ZIP (evm.model.group7.1157)	F5H (evm.model.group10.20)	1068	1080	-	11.9688	3.85e-05	0.56	TCCATGATTGTGA
HD-ZIP (evm.model.group7.1157)	CAD (evm.model.group10.214)	760	772	-	13.9219	1.05e-05	0.56	TCATTGATTGAGT
HD-ZIP (evm.model.group7.1157)	CCR (evm.model.group15.227)	1778	1790	-	10.375	9.12e-05	0.56	ACAATGATTAGGC
HD-ZIP (evm.model.group7.1157)	C4H (evm.model.group15.49)	1069	1081	-	11.5156	5.04e-05	0.56	AGAATTATTGGTT
HD-ZIP (evm.model.group7.1157)	F5H (evm.model.group3.991)	94	106	-	10.9688	6.77e-05	0.56	TGCATTATTGGAT
HD-ZIP (evm.model.group7.1157)	CCoAOMT (evm.model.group4.1455)	246	258	-	11.4531	5.21e-05	0.56	TCAATTATTGTAC
HD-ZIP (evm.model.group7.1157)	CCR (evm.model.group6.1507)	1923	1935	-	10.75	7.58e-05	0.56	GGAATTATTGATA
HD-ZIP (evm.model.group7.1157)	C3H (evm.model.group7.3046)	665	677	+	11.4844	5.12e-05	0.56	TGAATGATTAGTT
HD-ZIP (evm.model.group7.1157)	PAL (evm.model.group7.3506)	433	445	-	10.7969	7.4e-05	0.56	AGAATGATTGTTG
HD-ZIP (evm.model.group7.1157)	POD (evm.model.group9.161)	1910	1922	-	10.4531	8.79e-05	0.56	ACTATTATTGGTT
NAC (evm.model.group1.695)	CCoAOMT (evm.model.group16.912)	1633	1647	+	10.8594	7.49e-05	0.793	CTTCACCAAAAAGCC
NAC (evm.model.group1.695)	CAD (evm.model.group10.214)	335	349	-	14.5312	5.82e-06	0.185	CTTAATCTACAAGCT
NAC (evm.model.group1.695)	4CL (evm.model.group13.1024)	1724	1738	+	10.3906	9.74e-05	0.884	CTCCCCCCTTACGCC
NAC (evm.model.group1.695)	CCR (evm.model.group15.227)	1268	1282	-	19.8906	1.41e-09	<0.001	CTTCTCCTTCACGCT
NAC (evm.model.group1.695)	C3H (evm.model.group16.267)	1266	1280	+	11.5469	5.01e-05	0.793	CTTGTAATTCACACT
NAC (evm.model.group1.695)	CCoAOMT (evm.model.group4.1455)	1317	1331	-	11.4844	5.2e-05	0.793	CTTCTGTTTCACTTT
NAC (evm.model.group1.695)	4CL (evm.model.group6.1597)	871	885	-	11.0156	6.85e-05	0.793	CTTCTTCCAGAATCA
